# Supplementary material for: Transcriptome Analysis of Paralichthys olivaceus Erythrocytes Reveals Profound Immune Responses Induced by Edwardsiella tarda Infection
Source: Int J Mol Sci. 2020 Apr 28;21(9):3094. doi: 10.3390/ijms21093094 (PMC7247156; doi:10.3390/ijms21093094)
Supplement: Supplementary file 1 [file ijms-21-03094-s001.zip]

Archive with 2 entries (2 files):
- Table S2 (with revised title).xlsx
- Table S1.docx
