# Supplementary material for: Transcriptome Analysis of Paralichthys olivaceus Erythrocytes Reveals Profound Immune Responses Induced by Edwardsiella tarda Infection
Source: Int J Mol Sci. 2020 Apr 28;21(9):3094. doi: 10.3390/ijms21093094 (PMC7247156; doi:10.3390/ijms21093094)
Supplement: Supplementary file 1 [file ijms-21-03094-s001.zip › Table S2 (with revised title).xlsx]

## Sheet: 91 DEGs
List of the 91 immune-related DEGs used in Figure 5
Gene id	Fold change (fc)	log2(fc)	Q-value	Gene symbol	Interactive degree
ncbi_109629080	18.6316	4.21968	0.000322804	IL10	22
ncbi_109645254	12.6081	3.65628	9.32e-06	SOCS1	29
ncbi_109633293	11.1871	3.48377	2.52e-07	TNFRSF1a	16
ncbi_109637735	10.4444	3.38466	0.0270487	KITA	33
ncbi_109645078	10.4349	3.38334	3.48e-26	RELB	40
ncbi_109630279	9.5	3.24793	2.44e-05	ARHGEF12	7
ncbi_109629621	9.21037	3.20326	1.81e-09	CCR9	3
ncbi_109641140	8.57732	3.10053	0.000463464	CD28	14
ncbi_109647062	7.41853	2.89113	5.13e-05	Tap1	13
ncbi_109643535	7.33777	2.87534	8.97e-05	Abcb9	13
ncbi_109627708	6.95958	2.799	4.69e-12	Fosl1	21
ncbi_109625451	6.72249	2.749	3.82e-06	GADD45A	11
ncbi_109624923	5.72	2.51602	0.00855056	NOD2	15
ncbi_109644334	5.22677	2.38592	5.96e-07	PSME2	11
ncbi_109631953	4.95699	2.30946	0.00503226	TGFBR2	10
ncbi_109642708	4.92816	2.30105	1.16e-09	Tap2	11
ncbi_109642522	4.68839	2.22909	0.00992618	CYLD	7
ncbi_109636696	4.26667	2.09311	0.0269387	PTGS2	16
ncbi_109630790	4.2315	2.08117	0.0415828	Hsp70	28
ncbi_109642872	3.78261	1.91938	0.0226393	ITPR3	14
ncbi_109635772	3.55433	1.82958	0.00117414	IL12b	21
ncbi_109641031	3.375	1.75489	0.000886665	PARP4	6
ncbi_109623984	3.31387	1.72852	0.0161563	CD44	6
ncbi_109629970	3.29787	1.72154	0.000339766	Bmp2	16
ncbi_109633299	3.29579	1.72062	9.03e-05	CXCR3	3
ncbi_109648142	3.1036	1.63394	4.14e-06	FOS	32
ncbi_109625845	3.08286	1.62427	1.39e-08	JUN	38
ncbi_109624578	3.04576	1.6068	2.23e-05	PDIA3	13
ncbi_109634788	2.87218	1.52215	0.00026161	Tnfaip3	13
ncbi_109648099	2.84242	1.50712	0.0149363	NFKB2	41
ncbi_109644828	2.72436	1.44592	0.00246931	Plk3	9
ncbi_109635732	2.72234	1.44485	1.84e-12	IRF9	9
ncbi_109628992	2.62069	1.38995	0.0054758	ITPR1	15
ncbi_109632192	2.47066	1.3049	0.000169891	PTPN2	19
ncbi_109633278	2.45726	1.29705	0.0114961	U2af2	16
ncbi_109643466	2.44487	1.28976	0.00798003	IKBKE	18
ncbi_109631323	2.44167	1.28787	0.0125528	GSK3B	33
ncbi_109633429	2.43928	1.28645	0.000136718	ADAR	4
ncbi_109630415	2.40902	1.26845	0.0207556	TGFB1	18
ncbi_109644530	2.37755	1.24948	0.0212198	PLCG1	12
ncbi_109640914	2.33815	1.22537	3.44e-09	STAT1	47
ncbi_109632718	2.32704	1.2185	0.00880606	PIK3CG	33
ncbi_109634602	2.31657	1.21199	4.69e-05	AKT2	43
ncbi_109642481	2.29545	1.19878	3.14e-08	RBM25	10
ncbi_109639504	2.21726	1.14878	1.23e-05	MAPK1	31
ncbi_109632705	2.18715	1.12905	0.000297038	Nampt	3
ncbi_109644260	2.18667	1.12873	0.0187154	SOCS7	14
ncbi_109624047	2.17857	1.12338	0.00667472	ITPR2	15
ncbi_109638621	2.14636	1.10189	0.0196229	CISH	17
ncbi_109647155	2.13475	1.09407	0.000418754	SOCS3	29
ncbi_109641745	2.05606	1.03988	0.00140222	Wbp11	2
ncbi_109636630	2.05025	1.0358	0.000426949	JAK1	44
ncbi_109633486	2.04009	1.02863	9.21e-05	Mcl1	30
ncbi_109630636	4.73662	-2.24386	7.02e-27	Snrpg	25
ncbi_109638598	4.2654	-2.09268	3.61e-17	PPIL1	20
ncbi_109626755	4.04217	-2.01513	2.42e-22	Phf5a	23
ncbi_109631540	3.75346	-1.90822	5.77e-25	Snrpd1	27
ncbi_109625954	3.73898	-1.90264	4.71e-19	Snrpd3	29
ncbi_109628913	3.51015	-1.81153	7.69e-22	Snrpe	27
ncbi_109626871	3.40122	-1.76605	1.28e-13	VDAC2	5
ncbi_109623724	3.38604	-1.7596	1.94e-08	H2-Q10	4
ncbi_109644333	3.35246	-1.74522	1.31e-14	LSM5	23
ncbi_109638815	3.29748	-1.72136	6.82e-18	Polr2k	19
ncbi_109648093	3.28895	-1.71763	6.91e-16	Lsm6	24
ncbi_109625767	3.10767	-1.63583	7.25e-20	Magoh	30
ncbi_109643252	3.05615	-1.61171	2.02e-10	RT1-B	8
ncbi_109633669	2.91209	-1.54205	2.78e-05	POLR3D	9
ncbi_109627405	2.89034	-1.53124	2.51e-09	Acp5	8
ncbi_109629416	2.79138	-1.48098	1.19e-10	SF3B5	23
ncbi_109626174	2.72159	-1.44445	0.00868362	IL1β	27
ncbi_109634275	2.64629	-1.40397	1.07e-09	POLR3K	15
ncbi_109636783	2.64176	-1.4015	3.16e-13	Polr2l	24
ncbi_109643253	2.61233	-1.38534	9.93e-09	Mamu-DRA	1
ncbi_109626281	2.61121	-1.38472	1.37e-05	Tmem173	3
ncbi_109632394	2.56413	-1.35847	8.59e-14	Sf3b6	22
ncbi_109631544	2.54049	-1.34511	1.02e-10	Txnl4a	21
ncbi_109630993	2.48076	-1.31078	2.47e-10	PPIH	19
ncbi_109642013	2.47887	-1.30968	1.51e-09	RBM8a	22
ncbi_109625245	2.47755	-1.30892	1.71e-05	LSM7	21
ncbi_109643791	2.43485	-1.28383	1.3e-05	Snrpf	25
ncbi_109634365	2.38713	-1.25528	5.38e-09	Snrpd2	27
ncbi_109635251	2.3843	-1.25356	0.00147631	TLR9	47
ncbi_109630285	2.22777	-1.1556	0.00342156	CXCR5	9
ncbi_109631395	2.21856	-1.14962	3.04e-07	CASP3	23
ncbi_109641551	2.16983	-1.11758	9.19e-10	Bud31	20
ncbi_109628442	2.11427	-1.08016	5.39e-06	Cwc15-a	17
ncbi_109636777	2.10505	-1.07385	0.0422212	CYBA	16
ncbi_109632728	2.09992	-1.07034	1.58e-08	Calm1	15
ncbi_109633849	2.08529	-1.06025	9.06e-07	Snrnp27	17
ncbi_109636641	2.04664	-1.03326	0.00177041	Polr2h	21
ncbi_109623511	2.0299	-1.02141	1.37e-06	Prpf18	5
